# Supplementary material for: Urinary Potassium and Kidney Function Decline in the Population—Observational Study
Source: Nutrients. 2021 Aug 10;13(8):2747. doi: 10.3390/nu13082747 (PMC8398689; doi:10.3390/nu13082747)
Supplement: Supplementary file 1 [file nutrients-13-02747-s001.zip]

Archive with 1 entries (1 files):
- nutrients-1308412-supplement.pdf
